# Supplementary material for: Herbicide Application Under Co-Cultivation Is Associated with Early Microbiome Assembly Shifts and Later Physiological Decline in Rice
Source: Microorganisms. 2026 May 17;14(5):1137. doi: 10.3390/microorganisms14051137 (PMC13209617; doi:10.3390/microorganisms14051137)
Supplement: Supplementary file 1 [file microorganisms-14-01137-s001.zip]

Archive with 1 entries (1 files):
- Supplementary_Figures.pdf
